# Supplementary material for: A survey dataset on determinants of administrative corruption
Source: Data Brief. 2019 Nov 16;27:104820. doi: 10.1016/j.dib.2019.104820 (PMC6889175; doi:10.1016/j.dib.2019.104820)
Supplement: Multimedia component 1 [file mmc1.xlsx]

## Sheet: codes
Codes	Items	Scale
Corrupt culture (Ambali, 2008; Darsareh and Bastanipour, 2016; Dincer and Johnstony, 2017; Villoria et al., 2013)
C1	People’s reactions to corruption are weak.	from 1: strongly disagree to 7: strongly agree
C2	Many people break laws; for instance, traffic and municipal laws.	from 1: strongly disagree to 7: strongly agree
C3	Religious deterrence is no longer an effective factor in preventing state officials from practicing administrative corruption.	from 1: strongly disagree to 7: strongly agree
C4	Corrupt people are characterized by greed.	from 1: strongly disagree to 7: strongly agree
Weak organizational culture (Ahmadi et al., 2010; Darsareh and Bastanipour, 2016; Liu, 2016; Schneider and Bose, 2017; Soehari and Budiningsih, 2017)
A1	The culture of public organizations has become corrupt.	from 1: very clean to 7: very corrupt
A2	The failure of public employees to comply with a code of conduct is a cause of administrative corruption.	from 1: strongly disagree to 7: strongly agree
A3	The feeling of dissatisfaction among public employees makes them accept administrative corruption.	from 1: strongly disagree to 7: strongly agree
A4	How satisfied are you with the services of public organizations?	from 1: very satisfied to 7: not at all satisfied
Political instability (Bin-Ismail and Abbas, 2015; Bohn, 2006; Haider et al., 2011; Tebaldi and Mohan, 2010; Yahya and Gomaa, 2016)
P1	Parliament is weak at investigating the problems of administrative corruption.	from 1: very strong to 7: very weak
P2	There is no real political will to fight administrative corruption.	from 1: strongly disagree to 7: strongly agree
P3	Conflict between parties and sectarian groups has weakened the campaign against administrative corruption.	from 1: strongly disagree to 7: strongly agree
P4	The performance of the local and federal governments is acceptable.	from 1: very acceptable to 7: not at all acceptable
Institutional weakness (Bin-Ismail and Abbas, 2015; Costa, 2011; Darsareh and Bastanipour, 2016; Kpundeh, 1994; Lee et al., 2013)
W1	The administrative work of public organizations is characterized by bureaucracy and complexity of procedures.	from 1: very flexible to 7: very bureaucratic
W2	Appointments in public organizations depend more on nepotism than on qualifications.	from 1: strongly disagree to 7: strongly agree
W3	There is no accountability of employees for misuse of state funds.	from 1: strongly disagree to 7: strongly agree
W4	The use of computers and the Internet in the administrative work of state departments reduces administrative corruption.	from 1: strongly disagree to 7: strongly agree
Administrative corruption (Chan and Owusu, 2017; Choi, 2007; Hindriks et al.,1999; Tebaldi and Mohan, 2010; Yahya and Gomaa, 2016; Zhang, 2015)
CO1	Bribery has become one of the manifestations of everyday work in public organizations.	from 1: strongly disagree to 7: strongly agree
CO2	Embezzlement is a widespread phenomenon among public employees.	from 1: strongly disagree to 7: strongly agree
CO3	There is collusion between the government departments and the construction companies executing government projects.	from 1: strongly disagree to 7: strongly agree
CO4	There is a widespread phenomenon of nepotism in the administrative work of public organizations.	from 1: strongly disagree to 7: strongly agree
	Social class
	S1: What is your highest educational level? (from 1: less than elementary school certificate to 7: PhD).
	S2: What is your monthly household income? (from 1: less than US$400 to 7: more than US$1400).
	S3: How big is your house? (from 1: rent a one-room house to 7: own a five-room house or bigger).
	S4: If we divide society into seven social strata, to which class do you belong? (from 1: lowest to 7: highest)
