# Supplementary material for: A survey dataset on determinants of administrative corruption
Source: Data Brief. 2019 Nov 16;27:104820. doi: 10.1016/j.dib.2019.104820 (PMC6889175; doi:10.1016/j.dib.2019.104820)
Supplement: Multimedia component 2 [file mmc2.xlsx]

## Sheet: Corruption
C1	C2	C3	C4	A1	A2	A3	A4	P1	P2	P3	P4	W1	W2	W3	W4	S1	S2	S3	S4	CO1	CO2	CO3	CO4
3	4	2	1	3	2	3	7	3	2	6	2	3	7	7	3	7	6	7	4	2	4	6	6
5	1	2	6	4	5	5	5	5	5	7	6	6	4	6	7	5	7	6	5	1	4	6	6
7	1	4	4	6	4	6	7	7	7	7	7	7	7	7	6	7	7	5	5	1	6	6	7
7	3	6	5	6	7	6	7	7	7	7	6	7	5	5	7	7	7	6	5	5	6	6	5
7	6	1	7	7	7	6	7	7	7	7	7	7	7	7	5	5	7	3	2	7	7	7	7
7	6	1	5	6	1	6	7	7	6	7	7	5	6	6	5	6	3	6	5	1	7	6	6
6	1	3	5	7	5	4	6	7	7	7	6	6	7	6	5	5	4	2	3	2	4	5	6
5	1	5	7	7	6	6	7	7	7	6	7	6	7	7	4	7	7	2	3	1	7	7	7
5	5	6	5	6	3	4	6	7	5	6	6	6	6	5	2	2	7	7	5	4	6	6	5
1	7	6	7	6	7	7	6	6	7	7	2	6	5	6	6	5	7	7	5	7	7	7	5
7	6	6	6	6	7	7	7	7	6	7	2	7	5	6	7	5	7	4	4	5	6	7	5
6	6	6	6	5	5	6	5	6	7	5	5	6	4	5	6	3	7	7	5	5	6	7	6
1	1	1	1	1	7	5	6	7	7	7	4	6	6	6	7	5	3	1	4	7	5	7	7
7	7	7	7	7	7	7	7	7	7	7	7	7	7	7	5	7	3	1	3	7	7	7	7
1	7	6	7	6	5	5	7	7	7	7	6	7	7	7	7	5	6	3	4	7	7	7	7
1	1	6	7	7	7	6	7	7	7	7	7	7	7	7	7	5	5	5	1	7	7	7	7
7	7	7	7	7	7	7	7	7	7	7	7	7	7	7	7	7	7	7	7	7	7	7	7
7	6	7	7	7	7	1	2	7	7	7	1	4	7	7	6	5	2	4	4	6	5	7	7
5	5	5	6	5	1	5	1	5	5	5	1	5	7	6	6	3	1	1	1	3	5	7	7
6	7	6	7	7	4	6	1	7	7	7	4	6	7	7	3	4	1	4	1	7	3	4	7
1	1	5	7	7	7	3	7	7	6	7	6	7	7	6	6	4	5	1	2	7	7	7	1
6	7	7	7	7	7	6	7	7	7	7	7	7	7	7	7	6	4	1	3	7	7	6	7
6	7	6	7	7	5	6	7	7	7	7	7	7	6	5	3	5	7	2	5	6	5	7	6
7	7	7	7	7	7	7	7	7	7	7	6	7	7	7	7	5	4	1	4	7	7	7	7
1	5	1	7	5	6	1	7	7	7	7	7	4	7	4	5	5	4	1	4	7	5	7	7
7	7	7	7	7	7	7	7	7	7	7	7	7	7	7	7	6	4	5	3	7	7	7	7
7	7	5	6	5	4	4	7	7	7	7	1	5	7	5	4	5	3	5	3	4	4	4	7
7	5	6	7	6	6	6	3	5	6	6	5	5	5	5	5	5	5	4	5	5	6	5	5
6	6	6	6	6	6	6	7	1	6	6	3	7	7	4	4	5	7	1	4	6	4	6	6
7	7	7	7	7	7	5	7	7	7	7	7	7	7	7	7	5	4	1	2	7	4	7	7
7	7	5	5	5	3	2	6	7	7	6	4	5	7	5	5	5	5	4	5	2	2	5	7
7	7	7	7	7	7	5	7	7	7	7	7	7	7	7	2	5	7	7	3	7	7	7	7
6	6	7	7	6	6	6	7	7	7	7	4	4	7	6	7	5	3	3	5	7	7	7	7
7	7	6	6	7	6	6	7	7	7	7	7	7	7	7	7	3	3	2	4	7	7	7	7
7	6	7	7	7	7	5	2	7	7	2	7	7	7	5	7	5	5	5	4	7	5	6	6
7	7	6	6	6	5	1	4	6	5	5	4	4	5	6	4	5	5	5	4	6	5	5	3
6	6	6	6	4	6	2	6	6	5	6	6	6	6	6	5	5	5	2	4	5	2	6	6
6	7	7	7	5	6	7	6	7	6	5	6	7	6	7	6	5	6	6	5	6	5	6	7
7	3	5	6	3	5	1	6	7	6	7	3	5	6	6	7	5	2	3	4	3	5	6	5
7	7	7	7	7	7	7	7	7	7	7	7	7	7	7	7	5	7	7	6	7	7	7	7
1	3	5	6	7	7	6	5	6	6	6	7	7	6	6	6	5	2	5	3	6	4	5	2
7	7	7	7	7	7	5	3	7	7	7	7	5	7	7	5	5	2	1	1	3	6	6	6
1	1	4	5	7	7	4	1	7	7	7	4	5	4	4	4	4	4	4	4	3	5	5	5
7	7	7	7	7	7	1	5	7	5	7	5	6	7	7	5	5	4	2	4	7	5	7	7
5	6	6	7	7	5	4	7	7	6	5	5	5	5	3	5	5	1	5	4	7	6	4	3
7	7	7	7	7	6	3	7	7	7	7	7	7	7	7	4	7	7	5	5	7	4	7	7
6	6	6	7	7	6	7	7	7	6	6	2	6	7	7	2	3	6	7	7	6	6	6	6
6	6	7	7	7	6	4	6	7	7	7	6	6	6	3	7	6	4	7	5	7	7	7	7
1	7	4	7	7	7	5	7	7	7	7	7	7	7	7	7	7	7	6	5	5	4	5	7
7	6	6	7	6	7	5	2	6	7	7	5	6	6	6	6	7	7	5	5	5	5	5	6
7	7	7	7	4	5	6	7	7	7	6	7	7	6	5	1	7	5	4	4	4	4	6	5
7	7	6	7	7	6	5	7	7	7	7	7	7	7	7	7	5	6	7	5	6	6	7	7
7	7	7	7	7	1	4	7	7	7	7	7	5	7	7	4	7	7	1	3	4	4	7	2
7	7	7	7	7	1	4	7	7	7	7	7	5	7	7	4	7	7	1	3	4	4	7	2
5	6	7	7	7	7	7	7	7	7	7	7	7	7	7	5	3	3	5	4	4	5	7	6
7	6	6	7	6	7	5	5	6	6	7	7	5	7	6	6	6	7	5	4	6	4	5	5
7	7	6	6	7	7	6	7	7	5	6	7	7	6	4	6	7	6	4	4	5	5	7	7
1	2	2	7	6	6	3	6	6	6	6	7	6	5	6	5	6	6	5	4	4	4	5	4
7	7	7	6	6	7	5	6	7	7	7	7	6	6	6	7	7	7	1	5	6	5	6	6
7	7	7	6	7	7	5	7	6	7	7	7	7	7	7	7	7	7	7	6	6	6	6	7
6	7	7	7	6	7	4	4	7	4	7	7	7	7	6	1	4	2	5	5	4	5	7	7
6	7	7	7	6	6	3	6	6	7	7	4	7	5	5	5	3	7	6	4	5	6	6	7
3	1	6	6	7	7	6	7	7	6	6	7	7	7	6	6	4	3	6	6	6	6	7	6
7	7	7	6	5	7	7	3	7	4	7	3	3	7	7	4	6	7	1	5	4	7	6	7
7	7	7	7	7	7	7	6	7	7	7	6	6	7	7	5	7	2	2	7	7	7	7	7
4	6	1	7	6	7	3	7	7	7	7	6	5	7	6	2	5	6	5	6	4	3	5	6
7	7	7	7	7	7	7	7	7	7	7	7	7	7	7	3	7	7	6	5	7	7	7	7
7	7	7	7	7	7	2	5	7	7	7	6	7	6	7	5	5	4	6	5	6	6	7	7
7	7	7	7	7	7	7	7	7	7	7	7	7	7	7	7	5	2	4	2	7	7	7	7
7	7	7	7	7	7	7	7	7	7	7	7	7	7	7	7	5	3	3	2	7	7	7	7
7	7	6	7	5	7	5	7	6	7	7	7	5	7	7	4	5	3	5	4	5	5	4	6
7	7	7	7	7	7	7	4	5	7	7	7	4	7	7	7	4	2	4	5	7	7	7	1
7	6	7	7	7	6	2	7	7	6	6	6	7	7	6	1	5	2	5	5	7	6	5	7
7	6	7	7	5	5	2	7	7	7	7	6	6	6	5	6	5	3	7	5	6	5	6	7
7	7	7	7	7	7	6	6	7	7	6	4	7	7	7	4	5	3	4	4	6	4	6	6
6	4	6	7	6	6	6	7	7	7	7	5	4	7	6	7	5	7	6	6	6	4	6	6
7	6	3	7	7	6	7	1	7	7	6	4	7	7	7	5	5	2	6	5	7	7	6	4
2	1	2	1	1	2	1	1	1	2	1	1	1	1	1	2	6	1	6	3	1	1	4	4
1	1	7	1	1	2	4	5	4	7	1	3	2	7	7	5	5	1	5	3	2	1	5	3
7	7	7	7	7	7	6	1	6	6	6	7	7	7	6	2	5	3	7	7	7	7	7	6
7	7	7	7	7	6	7	7	7	7	7	7	1	7	1	4	6	3	6	5	3	3	3	4
7	7	7	7	7	7	7	7	7	7	7	7	7	7	7	7	4	3	6	6	5	5	7	7
1	2	6	7	7	6	7	7	7	7	7	7	7	7	7	5	5	5	5	5	1	2	1	1
6	6	6	6	5	5	5	5	6	3	6	5	6	1	1	5	5	4	5	5	7	6	6	6
7	7	7	7	7	6	6	7	7	6	7	7	7	7	7	3	5	3	5	3	6	5	7	7
6	7	6	6	6	6	6	6	6	5	6	5	6	7	6	5	5	4	5	5	5	5	4	2
7	7	7	7	7	7	7	7	7	7	7	7	7	7	7	7	5	4	5	3	7	7	7	7
7	7	4	7	7	7	7	4	7	7	1	7	7	7	7	7	4	5	6	6	7	7	7	1
7	7	7	7	7	7	2	6	7	7	7	6	7	7	5	7	5	3	1	3	7	7	5	7
6	7	6	5	6	6	6	1	6	5	7	5	6	6	5	5	5	2	5	4	5	5	5	6
1	6	6	6	6	3	2	5	7	6	7	6	6	7	6	3	7	7	7	5	6	5	6	6
7	5	7	7	5	5	7	2	7	7	7	3	5	7	7	2	5	3	4	3	7	4	5	7
7	7	7	7	7	6	7	7	7	7	7	7	7	7	7	6	5	3	6	4	6	6	7	7
7	7	5	7	6	6	5	7	7	7	5	5	2	7	2	7	5	6	6	4	6	4	4	6
7	7	5	7	5	7	7	1	7	7	7	7	7	7	5	7	3	4	5	4	7	4	7	7
7	6	6	7	7	6	6	7	1	6	7	4	6	7	6	4	5	2	5	4	7	7	5	7
7	7	7	7	7	7	4	7	4	7	7	7	4	7	7	1	3	4	6	4	7	7	7	5
7	7	7	7	7	7	7	7	7	7	7	7	7	7	7	7	5	2	5	1	5	5	7	7
2	1	6	7	5	7	7	2	7	5	6	7	6	7	5	5	4	1	5	4	5	5	4	4
6	7	7	7	7	7	1	3	7	7	7	7	7	6	7	5	3	3	5	4	3	2	6	5
7	5	7	7	6	7	5	6	7	7	7	6	6	7	6	5	3	3	1	3	6	6	7	7
7	5	7	6	6	3	1	4	7	7	7	6	6	7	4	4	5	2	1	4	7	6	2	6
1	2	6	7	3	7	1	2	7	7	7	7	7	7	7	7	5	5	2	4	5	2	5	7
7	7	7	7	7	7	7	7	7	7	7	7	7	7	7	7	6	4	7	7	7	7	7	7
1	2	6	7	4	6	4	7	7	6	6	7	7	7	6	5	5	3	5	4	6	6	6	5
7	7	4	7	6	5	3	7	7	6	5	4	4	7	4	6	5	1	7	4	4	3	4	5
7	7	7	7	7	5	5	7	6	5	7	6	7	7	5	5	3	2	7	3	5	7	6	7
7	7	7	7	7	7	7	7	7	7	7	7	7	7	7	7	7	1	6	7	7	7	7	7
7	7	7	7	7	7	7	7	7	7	7	7	7	7	7	7	7	1	6	7	7	7	7	7
2	4	5	7	7	4	6	7	7	7	7	7	7	7	3	7	5	3	3	1	7	7	7	7
6	6	7	7	7	6	7	5	7	5	7	7	1	1	7	5	5	7	7	4	7	7	7	6
7	7	7	6	7	6	6	7	7	7	7	6	7	7	7	7	5	4	5	4	7	3	7	5
6	6	3	7	5	3	4	2	2	6	7	3	3	6	5	4	5	4	7	5	7	1	7	7
7	7	7	7	7	3	1	7	7	7	7	1	7	7	5	5	5	3	6	5	5	4	6	4
7	1	1	1	6	3	5	1	5	7	7	7	4	7	5	5	5	4	7	7	7	5	4	7
7	6	6	6	5	5	6	7	6	3	6	7	4	7	6	6	5	3	6	4	6	6	7	6
7	7	7	7	7	7	7	7	7	7	7	7	7	7	7	7	3	3	4	4	7	7	7	7
3	5	4	7	7	6	3	5	7	7	6	5	7	5	5	1	4	1	3	4	4	1	3	3
7	7	7	7	7	7	7	7	7	7	7	7	7	7	7	7	3	5	5	5	7	7	7	7
5	2	5	7	3	7	2	5	6	6	7	5	6	7	5	6	3	5	5	3	5	6	4	6
7	7	7	7	7	7	7	7	7	7	7	7	7	7	7	7	3	3	5	3	7	7	7	7
7	1	3	7	5	7	5	6	7	7	7	7	5	6	6	4	5	2	5	4	7	6	5	7
7	6	6	6	5	5	4	6	7	5	7	4	7	7	7	5	3	3	5	4	7	4	7	4
5	3	6	7	7	6	4	7	1	7	7	7	7	7	6	1	5	2	6	1	6	5	5	6
6	7	5	7	5	7	7	6	7	6	7	7	5	7	6	5	3	2	5	3	2	2	5	7
6	7	7	6	6	5	5	6	7	7	7	6	5	7	5	5	5	3	5	3	5	5	6	6
7	7	7	7	7	7	4	7	7	7	7	7	4	7	7	4	4	1	6	4	7	7	7	7
6	4	7	7	7	5	1	6	7	7	5	6	7	7	5	5	5	7	7	5	7	7	7	6
3	7	6	6	7	7	5	1	7	6	6	7	7	7	7	7	5	3	5	3	7	6	7	7
7	5	7	7	6	5	6	7	7	7	7	7	2	7	6	2	5	2	1	3	7	7	7	7
6	6	6	6	7	7	7	7	7	7	7	7	7	7	7	7	3	6	7	4	7	7	7	7
7	5	5	7	7	6	4	7	7	6	7	7	5	6	6	4	4	5	6	5	6	6	5	6
7	7	7	7	7	6	6	7	7	7	7	7	5	7	7	6	5	3	5	3	5	5	6	6
7	7	7	7	7	6	6	7	7	7	7	7	7	7	7	6	5	3	6	4	7	4	6	7
7	6	7	7	6	5	6	7	6	6	7	7	6	7	5	7	6	3	2	4	7	5	7	6
7	7	7	7	7	7	1	7	7	7	7	7	7	6	7	4	5	7	7	6	7	7	5	7
7	6	6	7	7	6	6	7	6	7	7	5	6	7	7	1	7	7	5	7	7	7	7	7
7	6	5	7	5	6	1	5	6	6	7	3	6	3	3	3	7	7	7	4	2	3	6	5
1	1	1	1	1	1	2	7	7	1	7	6	7	7	7	5	7	6	4	4	7	7	7	7
6	6	7	6	5	6	2	6	7	6	7	4	6	6	6	7	4	2	6	4	6	4	6	6
7	6	7	6	6	7	1	7	7	7	6	7	7	6	7	6	7	7	7	4	7	5	7	6
7	6	7	6	7	5	2	6	7	6	6	7	6	7	6	5	7	7	6	4	6	4	6	6
6	3	7	7	3	5	1	7	7	2	7	4	7	7	4	7	5	7	5	4	4	5	7	5
6	7	7	7	6	5	4	6	7	7	7	6	6	6	6	2	5	4	4	4	5	6	7	5
6	7	6	6	6	7	4	7	7	7	7	7	7	7	6	6	5	7	7	5	7	6	7	7
3	1	7	4	1	1	2	5	1	1	1	2	2	5	5	2	3	3	5	7	4	3	3	3
7	6	7	7	5	7	1	6	7	7	7	7	7	6	7	6	5	4	6	5	5	5	6	2
6	7	6	7	3	4	5	7	7	7	7	6	7	5	7	3	7	7	7	4	2	1	1	4
1	1	3	7	7	7	7	7	7	7	7	7	7	7	7	4	5	2	5	4	7	7	7	6
5	6	4	7	4	6	3	4	7	3	7	4	4	7	6	7	6	2	5	4	3	4	7	6
7	7	5	7	5	6	6	7	7	7	7	7	5	7	7	5	5	1	2	5	7	7	7	7
7	6	4	7	1	6	3	7	7	7	7	7	7	7	7	4	7	7	5	7	4	3	6	4
1	7	7	7	7	7	5	7	7	7	7	6	6	6	5	5	4	6	4	4	6	5	5	5
7	6	7	7	6	3	2	6	7	6	7	6	7	6	6	2	5	7	6	4	6	5	6	7
7	6	7	7	6	3	2	6	7	6	7	6	7	6	6	2	5	7	6	4	6	5	6	7
6	6	6	4	6	5	4	6	7	7	4	6	6	4	6	4	7	7	5	4	4	4	6	6
7	7	6	6	5	3	2	1	3	6	6	4	6	4	6	3	7	6	6	7	6	5	6	6
6	7	7	7	7	7	7	7	7	7	7	7	7	7	6	4	5	1	3	5	6	6	7	5
7	7	6	6	7	7	1	7	7	6	7	4	6	6	6	7	5	7	7	4	7	5	5	6
7	5	7	7	7	2	2	5	7	7	7	5	7	6	5	5	7	7	7	6	7	7	7	7
4	7	7	7	7	7	2	7	7	7	7	7	7	7	7	4	5	4	6	5	7	7	7	7
5	7	6	7	5	5	6	7	7	7	7	7	6	7	7	4	5	3	1	4	7	7	7	7
1	2	2	7	7	6	7	7	7	7	7	6	7	7	7	6	5	1	2	5	5	7	7	3
7	7	1	7	7	7	7	7	7	7	7	7	7	7	7	1	6	7	7	7	7	7	7	7
7	7	7	7	7	7	7	7	7	1	7	5	7	7	5	5	4	3	2	4	7	5	7	7
3	6	5	7	6	5	5	7	7	7	7	7	7	6	7	5	7	4	4	4	7	6	6	6
5	6	6	7	5	5	5	7	7	7	7	6	6	6	5	6	6	4	2	4	5	5	6	7
4	3	7	7	5	6	4	1	7	7	7	7	5	7	6	4	5	3	6	5	6	6	7	7
7	6	7	7	7	6	6	7	7	7	7	7	7	7	6	6	5	4	1	5	6	6	6	6
6	3	7	7	7	6	5	6	7	5	7	7	6	7	6	6	5	4	1	4	6	6	7	7
1	7	7	7	7	6	7	7	1	7	7	7	7	7	7	7	5	3	3	1	7	7	6	7
7	7	7	7	7	5	3	4	6	4	7	7	7	5	6	7	6	6	7	1	5	3	2	2
7	6	7	7	7	7	5	7	7	7	7	3	5	6	6	6	6	5	4	4	6	7	7	7
7	3	5	7	4	1	2	5	7	7	7	4	4	7	7	6	7	7	5	5	7	4	6	7
7	6	7	7	6	7	3	5	7	7	7	5	6	6	5	1	7	6	2	4	3	5	7	6
1	1	6	6	7	1	1	7	7	1	5	7	3	1	1	5	4	5	6	5	1	1	1	1
7	5	5	6	5	5	2	3	7	6	7	5	5	5	6	6	5	5	4	4	5	2	3	5
7	7	7	7	7	7	1	7	7	7	7	7	7	7	7	7	6	2	1	2	7	7	7	7
7	6	7	7	7	6	6	7	7	7	7	7	7	7	6	6	5	4	1	4	6	7	7	7
6	7	6	7	7	4	3	7	7	6	6	7	6	6	5	6	7	7	6	5	3	3	5	3
7	6	5	6	5	6	1	5	7	7	7	5	7	5	7	5	6	7	2	4	5	6	6	4
5	5	5	7	5	6	2	6	6	7	7	5	6	6	5	5	7	7	5	5	5	3	5	5
7	6	6	7	4	5	6	7	7	7	7	4	4	7	7	6	5	2	4	4	7	7	7	7
7	6	7	7	6	7	4	5	7	5	7	7	7	7	4	4	7	7	1	4	6	5	4	7
7	7	7	7	7	7	2	7	7	7	7	7	7	7	7	5	5	4	2	4	7	7	7	7
7	7	7	7	5	5	5	7	6	7	6	7	6	7	6	4	7	7	7	4	5	5	7	6
5	7	7	7	5	5	3	5	7	6	7	6	6	5	5	6	7	7	6	4	4	4	5	5
3	1	6	7	7	7	5	7	7	7	7	7	7	7	7	7	5	3	1	2	7	7	7	7
6	7	3	7	5	5	5	1	2	3	4	3	5	7	6	4	5	4	5	5	7	4	4	7
1	1	6	7	7	6	5	7	7	7	7	7	7	7	7	7	3	2	6	1	7	7	7	7
7	7	7	7	1	6	2	5	7	7	7	1	4	4	4	5	5	4	5	5	2	2	6	7
7	7	5	7	5	7	7	7	7	7	7	7	7	5	5	7	7	7	7	7	7	5	7	5
7	7	7	7	7	7	3	7	7	7	7	7	7	7	7	3	4	4	2	4	7	7	7	7
6	7	7	7	7	5	2	6	7	7	7	6	6	7	6	7	5	4	5	5	7	6	7	7
6	3	3	6	4	6	6	1	7	7	7	7	7	7	7	5	5	6	7	4	5	7	7	4
6	3	5	6	3	5	4	4	6	3	5	4	4	4	5	4	7	6	5	4	3	3	5	5
6	6	2	7	4	7	1	4	4	6	7	4	6	7	5	7	7	4	5	4	6	3	5	5
7	7	7	7	7	6	4	7	7	7	7	7	7	7	6	6	6	2	5	6	6	4	7	5
5	7	7	7	7	7	4	7	7	7	7	6	7	7	2	2	4	4	4	4	7	7	7	7
7	7	7	7	7	7	6	3	7	7	7	2	7	7	2	7	5	1	5	2	5	3	7	7
7	7	6	7	6	6	3	7	7	7	7	7	5	6	6	5	5	7	7	3	3	2	6	5
7	7	6	7	6	6	3	7	7	7	7	7	5	6	6	5	5	7	7	3	3	2	6	5
1	7	7	7	7	7	7	7	7	7	7	7	7	7	7	4	5	5	2	5	7	7	7	7
7	6	7	7	7	6	3	4	7	2	7	6	7	6	5	6	5	3	3	4	4	5	7	1
3	6	5	6	5	6	5	7	7	7	7	7	7	6	5	5	5	2	1	4	4	6	6	5
7	7	7	7	7	7	7	7	7	7	7	7	7	7	7	1	5	7	1	5	7	7	7	7
6	7	6	6	5	3	2	6	4	6	7	5	6	5	6	5	3	4	2	4	6	2	5	5
6	7	3	7	6	3	7	7	7	7	7	6	5	3	7	6	6	5	7	4	5	3	7	7
7	7	7	7	7	7	7	7	7	7	7	7	7	7	7	4	5	2	1	5	7	7	7	7
7	7	7	7	7	7	5	7	7	7	7	7	7	7	7	5	7	6	5	4	7	6	7	7
7	7	6	6	6	6	5	5	6	5	6	4	5	5	7	3	5	4	6	6	5	5	5	6
7	7	7	7	7	7	1	7	7	7	7	7	7	7	7	7	5	4	5	3	7	7	7	7
7	7	7	7	7	7	5	7	7	7	7	7	7	7	7	5	6	6	2	3	7	7	7	7
7	7	7	7	7	6	5	5	1	7	7	5	7	7	7	6	7	7	5	4	7	7	7	7
5	6	6	7	4	3	2	4	5	4	6	4	6	6	7	6	5	4	5	4	4	6	7	5
5	6	6	7	4	3	2	4	5	4	6	4	6	6	7	6	5	4	5	4	4	6	7	5
6	6	6	6	7	6	5	6	7	7	7	7	7	5	6	6	5	7	5	5	5	5	5	6
7	6	2	1	3	7	2	3	1	5	6	5	6	7	7	6	7	7	7	5	6	4	6	6
4	6	7	7	6	6	4	4	6	4	7	4	6	6	4	6	7	7	7	4	5	5	6	6
7	7	7	7	7	6	6	6	7	7	7	7	7	7	7	7	4	4	4	4	7	7	7	7
6	6	7	7	7	7	1	7	7	7	7	7	7	7	7	7	5	7	6	5	7	7	7	7
6	7	4	7	6	7	5	7	5	7	4	3	5	7	4	1	5	4	5	5	7	7	4	7
6	6	6	7	6	6	2	2	7	6	6	1	1	6	7	6	7	7	5	7	2	1	7	6
6	6	6	7	6	6	2	2	7	6	6	1	1	6	7	6	7	7	5	7	2	1	7	6
1	4	4	2	5	5	2	2	4	5	2	3	1	3	3	3	2	1	2	2	4	3	2	2
7	6	7	5	7	7	5	7	7	7	6	5	6	7	6	6	6	3	5	4	6	5	5	6
7	7	6	6	6	6	5	6	6	6	6	3	4	7	5	6	5	2	5	4	7	5	5	6
7	7	6	6	6	6	5	6	6	6	6	3	4	7	5	6	5	2	5	4	7	5	5	6
6	7	7	4	3	3	2	7	4	2	6	6	7	5	5	6	7	5	1	3	5	6	5	7
7	5	6	5	3	5	2	5	1	7	2	5	6	5	2	5	6	7	7	6	5	5	4	6
7	5	6	5	3	5	2	5	1	7	2	5	6	5	2	5	6	7	7	6	5	5	4	6
1	5	5	7	7	6	1	7	7	7	7	7	7	7	7	1	7	7	5	5	7	7	7	7
1	7	6	7	7	7	6	7	7	7	7	6	5	7	7	6	5	4	6	4	5	5	7	7
1	1	1	1	1	1	2	2	2	2	1	2	2	1	1	1	6	1	6	2	1	1	1	6
6	7	6	7	7	6	4	7	7	6	7	6	6	5	6	5	7	6	5	4	6	6	6	6
7	7	7	7	7	7	1	4	7	7	7	5	4	1	7	1	7	7	7	5	6	6	7	7
4	4	2	7	7	1	7	7	7	6	4	1	1	7	7	5	3	1	5	2	7	4	4	4
7	6	7	7	7	6	2	7	7	5	7	7	7	6	6	7	4	3	1	3	7	6	7	6
5	6	5	7	7	6	6	5	4	5	6	5	7	6	5	5	3	7	1	7	5	6	5	5
2	2	5	3	3	3	4	3	2	2	3	3	4	3	2	2	3	5	2	6	2	3	4	3
7	7	7	7	7	7	3	7	7	7	7	7	7	7	7	7	6	1	4	3	7	7	7	7
1	1	2	1	6	7	6	7	7	7	5	6	7	7	7	7	4	2	4	4	7	7	7	7
7	6	7	7	7	7	6	7	7	7	5	6	7	7	6	5	4	4	5	6	6	6	6	6
7	7	7	7	7	7	1	7	1	7	1	5	6	7	7	7	5	4	3	3	7	5	7	7
6	3	7	7	5	4	1	5	7	7	4	7	3	7	5	4	5	4	2	4	3	4	5	6
1	7	1	6	7	5	1	7	7	7	7	4	4	7	7	7	4	4	5	4	7	7	7	1
1	1	1	2	7	1	7	7	7	1	7	7	7	1	7	1	4	1	7	4	1	1	1	1
7	3	7	7	7	5	2	2	7	7	7	7	7	7	7	2	5	1	6	5	5	5	5	7
2	1	6	7	7	1	4	1	7	7	3	3	3	3	4	2	2	3	3	3	3	3	3	3
7	7	6	1	5	5	3	3	5	1	3	6	4	3	2	4	6	1	3	3	6	6	4	5
7	7	7	7	7	7	7	7	7	7	7	7	7	7	7	7	7	7	7	7	7	7	7	7
2	1	7	6	5	6	5	7	7	7	6	5	7	7	7	5	3	2	5	4	7	6	4	6
1	1	7	5	7	7	4	7	7	5	7	6	3	7	6	4	6	1	5	2	7	4	7	7
1	7	7	7	7	7	7	7	7	7	7	5	7	7	7	7	6	5	7	7	7	7	7	1
7	7	6	7	6	7	7	7	7	7	7	7	7	7	7	7	4	1	2	2	7	7	7	7
7	7	6	7	5	7	7	4	7	6	6	5	7	7	7	7	3	4	5	4	6	7	7	7
7	7	7	7	7	7	7	7	7	7	7	7	7	7	7	7	3	1	1	3	7	3	3	3
4	5	4	7	7	7	5	7	7	7	3	6	6	7	7	2	4	5	5	5	6	4	5	4
5	7	7	7	7	7	7	2	7	7	7	4	7	7	7	2	4	4	5	6	7	7	7	6
3	5	6	7	6	6	5	1	7	7	6	2	6	7	6	7	3	4	1	3	7	7	7	7
6	5	7	7	7	6	3	7	7	5	6	4	7	6	7	5	5	3	5	5	7	6	5	4
4	2	2	2	4	4	5	6	6	6	4	4	7	6	4	5	5	6	2	6	1	2	2	3
1	7	7	7	7	7	7	7	7	7	7	7	7	7	7	7	3	3	2	5	7	7	7	7
7	7	7	7	5	7	1	7	7	7	7	3	7	7	4	7	5	2	2	4	4	3	5	7
7	7	7	7	7	7	7	7	7	7	7	7	7	7	7	7	3	1	2	3	7	7	7	7
5	1	5	7	7	7	7	7	7	7	7	7	7	7	7	6	5	5	4	4	7	7	7	6
7	5	7	6	7	6	5	7	6	7	6	6	7	7	5	6	3	7	6	6	7	7	6	7
7	7	7	6	7	5	7	7	7	7	7	6	7	7	7	6	3	4	5	4	7	4	7	6
4	6	6	4	6	6	7	6	5	5	6	6	5	5	6	5	6	6	6	6	7	5	6	6
7	6	6	7	7	5	2	6	7	6	7	7	7	7	7	4	4	1	7	4	7	6	4	6
4	5	6	7	7	5	7	7	7	6	5	7	7	7	7	3	4	3	5	4	5	6	7	7
1	7	7	7	7	7	7	7	7	7	7	7	7	7	6	6	6	1	4	2	7	6	5	4
7	7	7	7	7	7	7	7	7	7	7	7	7	7	7	7	4	3	3	3	7	7	7	7
4	5	6	7	5	4	5	3	6	6	6	4	5	6	5	4	3	2	6	4	5	4	5	6
7	7	4	7	7	6	5	7	7	6	6	7	7	7	7	7	3	3	5	4	7	6	4	6
1	1	1	1	7	1	1	7	7	3	1	6	4	1	1	1	4	1	5	3	1	1	1	1
2	2	2	2	1	5	5	1	2	2	1	2	1	2	4	2	5	2	7	4	2	2	2	2
1	7	7	7	7	5	4	7	7	7	7	7	5	7	7	6	3	3	5	5	7	4	6	7
1	7	7	7	7	7	7	6	7	7	7	6	6	7	6	7	3	3	3	4	7	7	7	7
7	7	7	7	7	7	7	7	7	7	7	7	7	7	7	4	3	4	5	4	4	5	6	6
2	2	2	2	2	3	2	2	3	2	2	1	2	1	2	3	6	2	4	2	2	2	2	4
6	2	3	4	7	3	4	7	6	6	4	7	7	6	6	6	3	2	5	4	6	7	6	6
7	7	7	7	7	7	7	7	7	7	7	7	7	7	7	7	4	6	6	7	7	5	3	4
1	5	7	7	7	6	5	7	7	7	7	7	7	7	7	3	5	1	6	5	5	5	6	7
1	7	7	7	7	7	7	7	7	7	7	7	7	7	7	7	2	3	4	5	7	7	7	7
1	1	7	7	7	6	6	7	7	7	7	7	7	7	6	6	3	1	5	1	6	7	7	7
1	7	5	7	7	7	7	7	1	7	7	7	7	7	7	7	6	7	7	7	7	7	7	7
4	6	7	7	5	7	5	6	7	7	7	5	5	7	7	7	3	3	1	3	7	7	6	5
7	6	2	7	7	6	4	7	7	7	7	7	6	7	7	4	3	1	7	4	7	7	5	7
6	7	6	7	5	5	6	4	6	4	7	6	5	7	7	5	3	2	5	4	5	5	6	7
7	7	5	7	7	7	6	7	7	7	6	7	7	7	7	7	3	4	4	4	7	6	6	6
1	1	1	1	7	1	1	7	7	1	1	7	7	1	1	1	3	1	1	4	5	1	1	1
7	7	7	4	7	4	4	7	7	7	7	7	7	4	4	6	5	5	6	5	7	7	7	4
7	6	5	7	6	7	5	1	7	5	5	1	5	5	6	4	3	2	5	3	4	5	5	4
4	7	7	7	7	7	6	6	7	7	7	7	4	7	7	5	5	3	6	4	7	6	4	6
6	7	7	7	7	6	7	7	7	6	7	6	7	7	7	5	4	3	7	4	6	6	6	6
6	6	7	7	5	5	5	4	7	7	5	5	4	7	7	1	5	6	5	5	5	7	5	7
2	3	4	4	4	4	4	4	5	5	2	4	4	5	4	4	4	4	4	4	3	4	4	4
7	7	7	7	7	7	7	7	7	7	6	5	6	7	7	7	5	1	5	4	7	4	5	7
1	1	7	7	7	5	1	1	7	7	7	7	7	7	7	7	3	1	4	3	7	7	7	7
1	1	1	1	1	7	7	7	1	4	4	4	3	1	1	1	4	1	1	4	1	1	1	1
7	7	5	3	7	7	6	7	7	1	7	7	7	1	5	6	6	2	2	5	5	5	5	5
1	1	5	7	7	7	5	7	5	7	7	1	1	7	7	7	3	1	7	1	7	7	5	6
7	7	7	7	6	7	7	7	7	7	7	7	7	7	7	7	5	3	7	3	7	6	7	7
7	7	7	7	4	4	4	7	3	4	4	7	4	7	4	7	5	5	4	4	4	4	4	4
5	5	5	5	5	5	5	3	5	5	5	5	5	5	5	5	5	5	5	5	5	5	5	5
6	5	7	6	4	4	7	7	7	6	7	1	2	7	6	7	3	1	5	5	6	7	5	3
6	5	5	5	5	5	5	5	5	5	5	5	5	5	5	5	5	5	5	5	5	5	5	4
1	7	6	7	7	7	7	7	7	7	7	7	7	7	7	4	5	1	5	4	7	7	7	7
6	7	7	7	7	5	5	2	7	7	5	5	5	7	7	5	5	6	5	6	6	5	6	7
7	7	7	7	7	7	7	7	7	7	7	7	7	7	7	7	5	2	3	3	7	7	7	7
7	7	6	7	7	7	7	7	7	7	6	7	7	6	6	7	3	3	4	4	6	6	6	6
4	6	7	7	7	7	3	4	7	5	7	5	1	7	1	7	3	4	4	4	7	7	7	7
7	6	7	7	7	6	7	7	7	6	7	7	7	7	7	6	3	4	6	3	6	6	6	7
1	2	1	7	7	5	3	7	7	7	4	2	3	7	7	4	3	2	2	3	7	7	7	7
7	7	7	6	5	5	4	7	7	6	7	7	4	7	3	2	5	1	7	4	7	6	4	4
1	1	6	7	7	7	6	7	7	7	7	4	5	7	7	3	4	2	6	5	6	6	7	6
7	7	7	7	7	7	7	7	7	7	7	7	7	7	7	7	3	4	5	5	7	7	7	7
7	7	3	7	4	7	7	7	7	7	4	4	4	4	4	4	3	2	5	5	4	4	4	7
7	7	3	7	4	7	7	7	7	7	4	4	4	4	4	4	3	2	5	5	4	4	4	7
7	7	7	7	7	7	7	7	7	7	7	7	7	7	7	4	5	1	5	4	7	7	7	7
7	7	7	7	7	7	1	7	7	7	7	7	7	7	7	4	5	4	7	3	7	7	7	7
5	7	7	7	7	7	7	6	7	7	7	7	5	7	6	7	5	7	7	4	7	7	6	7
1	2	1	7	7	7	1	7	7	7	1	4	7	7	7	7	3	2	5	3	7	7	7	7
4	6	7	7	7	7	7	7	7	7	7	7	5	7	7	6	3	1	2	4	7	7	7	7
7	7	1	7	7	7	7	7	7	7	7	7	7	1	1	1	5	1	7	4	1	1	1	1
1	1	1	1	7	1	3	7	7	6	4	3	4	4	4	1	4	4	4	4	4	4	4	4
7	1	1	1	1	4	1	7	1	7	1	7	7	7	7	7	3	4	4	5	7	4	7	7
7	7	7	7	7	7	7	7	7	7	7	7	7	7	7	7	3	1	2	2	2	2	2	3
1	1	1	2	7	4	6	7	6	4	3	7	4	1	2	4	4	4	5	5	2	2	4	1
1	1	2	6	7	1	1	1	1	1	1	1	1	5	5	5	3	7	7	7	6	4	7	7
1	6	7	7	3	6	5	5	7	7	6	5	4	7	7	6	3	3	4	4	7	6	6	6
7	5	7	6	6	4	5	4	6	5	5	5	5	7	6	5	3	2	1	3	5	5	5	5
1	2	2	7	7	7	7	7	7	5	7	4	7	7	7	2	2	3	7	7	7	7	6	7
1	1	1	4	3	4	5	1	2	7	7	7	7	7	4	1	1	1	2	2	3	7	2	3
1	1	2	3	1	3	1	4	7	2	5	2	1	4	1	1	3	3	5	4	7	3	3	3
1	3	6	7	5	7	5	7	7	7	3	4	5	7	5	6	3	1	2	2	7	7	7	6
7	7	7	7	7	7	1	7	7	7	7	7	7	7	7	1	3	1	5	5	7	7	5	7
7	7	7	7	7	7	5	6	7	7	4	4	4	7	7	5	5	6	5	6	7	6	5	7
7	7	7	7	7	7	7	7	7	7	7	7	7	7	7	7	3	2	4	7	7	7	7	7
7	5	7	7	6	7	4	6	6	7	5	6	7	7	3	5	3	2	2	3	5	5	6	5
7	7	7	7	7	7	7	7	7	7	7	7	7	7	7	7	3	3	5	4	7	7	7	3
7	5	5	7	4	3	6	7	7	7	6	7	7	7	7	7	4	1	5	4	7	3	5	7
5	4	1	5	4	6	2	5	2	6	5	3	4	5	5	3	5	5	5	4	3	3	4	4
2	3	3	2	3	3	2	1	2	2	3	3	3	2	1	6	4	1	5	3	2	3	3	2
7	7	4	7	5	4	4	7	7	7	7	4	4	7	7	7	3	5	2	4	7	7	4	4
4	6	5	5	4	7	3	5	2	3	4	4	4	4	4	4	3	3	5	4	3	4	4	4
7	7	7	7	7	7	7	7	7	7	7	7	7	7	7	7	3	3	4	4	7	7	7	7
1	1	1	1	7	1	4	1	7	1	1	4	6	1	7	6	5	1	4	4	7	7	7	7
7	4	4	4	6	5	5	4	6	6	6	4	4	7	6	5	4	4	5	4	4	5	6	5
7	6	5	7	5	5	6	7	6	4	7	4	4	7	6	5	3	1	5	3	7	7	6	5
7	5	5	6	7	5	5	7	7	7	7	5	3	7	3	5	3	1	5	5	4	6	5	2
7	7	7	7	7	7	7	7	7	7	3	7	7	7	5	5	5	5	6	5	7	7	7	5
2	4	5	5	5	5	5	5	5	5	5	5	2	5	4	4	5	4	4	4	4	4	2	2
7	4	7	7	7	7	2	6	7	7	7	5	7	7	7	7	3	2	3	1	7	7	7	7
5	2	7	7	6	5	7	6	7	7	7	4	6	7	7	7	3	3	4	2	7	7	7	7
1	1	7	7	7	7	6	7	7	7	5	5	7	7	7	4	3	3	4	7	7	6	7	5
1	1	1	7	7	7	7	7	7	7	5	7	7	7	3	1	5	3	6	7	4	7	7	7
6	6	7	6	7	7	7	7	7	7	6	7	5	7	6	5	6	2	7	7	7	6	6	5
7	4	4	6	5	6	5	5	5	5	5	4	4	5	5	4	4	4	4	4	3	4	4	4
6	6	7	7	7	5	6	3	7	7	6	7	6	7	6	6	5	1	6	5	7	7	6	7
4	1	4	6	5	7	5	5	7	5	4	4	4	7	4	4	3	3	6	5	4	5	4	4
7	7	1	1	7	7	7	7	7	1	1	7	1	1	1	1	3	4	5	3	5	7	7	7
5	6	3	6	5	5	5	3	3	3	7	4	7	6	5	7	5	2	3	4	4	5	6	7
1	7	4	7	6	6	7	7	7	6	7	7	7	7	2	7	3	1	5	7	7	6	7	7
6	6	5	7	7	5	1	2	7	7	7	5	7	7	4	4	3	3	2	3	5	7	7	7
3	6	6	7	3	6	3	7	7	3	7	7	1	7	1	7	4	1	7	1	7	7	7	7
7	7	7	7	5	7	5	5	7	5	7	5	5	7	5	7	4	1	5	1	7	7	7	7
6	6	6	6	6	6	3	1	6	7	7	1	1	7	7	3	3	1	2	3	7	7	7	7
6	6	4	5	5	5	4	6	1	6	6	6	4	7	6	4	5	2	5	4	6	4	6	7
1	2	1	1	7	1	1	7	7	1	1	7	7	1	1	1	3	2	6	7	1	1	1	1
7	7	7	7	7	7	7	7	7	7	7	7	7	7	7	7	5	2	5	4	7	7	7	7
4	4	4	6	4	6	5	7	7	6	5	3	7	6	5	2	3	2	5	3	4	5	7	5
7	7	7	7	7	7	7	7	7	7	7	7	7	7	7	7	5	2	5	4	7	7	7	7
1	1	1	7	7	7	1	7	7	7	7	5	7	7	7	7	3	4	5	4	7	7	7	1
1	1	3	1	7	3	1	7	7	1	7	1	1	7	4	4	3	1	4	3	7	5	7	7
3	5	5	5	5	6	6	7	7	6	6	7	4	7	7	6	5	2	2	3	6	6	7	6
6	6	7	6	7	7	7	6	7	7	6	7	7	6	7	4	3	7	7	5	7	7	7	7
7	7	4	7	6	7	7	7	7	7	7	7	6	7	5	6	5	4	5	3	7	7	5	7
7	6	4	7	7	7	6	7	7	7	7	7	5	7	7	7	3	5	7	5	7	7	5	7
2	1	4	7	7	1	1	7	7	1	1	7	7	1	1	1	2	1	3	7	1	1	1	1
6	6	5	7	6	6	6	7	6	6	6	1	7	6	6	6	3	4	4	3	5	6	6	6
2	1	7	7	7	7	5	7	7	7	7	7	1	7	7	1	4	3	5	3	7	7	4	7
5	4	4	7	6	6	5	1	7	4	5	5	6	5	3	4	3	2	5	4	5	5	6	4
7	7	5	7	5	4	5	3	4	4	4	4	4	4	4	4	4	4	3	4	4	4	4	4
7	7	7	6	6	7	5	1	7	7	7	2	4	7	6	6	3	3	7	4	7	7	5	7
6	3	7	5	6	3	6	7	7	6	7	7	6	7	7	7	3	7	5	7	7	7	7	7
7	7	6	7	7	6	2	2	6	7	4	2	7	7	7	5	4	2	5	4	7	7	6	6
7	6	6	7	7	5	6	7	6	6	6	3	7	7	7	5	3	3	4	3	7	6	7	5
5	6	6	7	7	6	2	7	6	5	1	3	7	7	2	5	3	4	5	6	3	6	7	4
7	7	4	7	7	7	7	7	7	7	7	5	7	7	7	1	4	1	1	4	7	7	7	7
1	3	4	1	7	3	1	6	6	2	4	4	5	1	1	1	4	1	2	1	1	1	3	5
1	1	1	1	7	1	1	7	6	1	1	7	7	1	1	1	4	1	1	1	1	1	1	1
6	3	4	5	2	2	4	5	3	3	4	2	2	2	4	4	3	5	4	7	6	4	5	7
1	6	6	6	7	6	1	7	7	1	6	7	7	7	7	6	4	2	7	4	7	7	7	4
3	3	4	3	5	4	3	5	3	3	2	3	3	4	4	2	3	5	4	4	7	3	3	4
6	7	1	7	7	6	5	7	7	1	2	7	3	7	4	4	5	6	7	7	7	7	3	6
7	7	5	7	5	7	7	5	2	6	6	6	6	7	7	6	6	6	6	6	6	6	6	6
7	7	7	6	4	7	7	7	7	5	4	1	3	5	5	7	4	5	6	5	6	5	5	6
7	6	4	5	5	5	5	5	5	5	5	5	5	6	7	7	7	7	7	7	7	7	7	7
7	6	7	6	7	7	6	7	6	7	7	7	6	7	7	7	3	3	3	5	6	7	7	7
7	7	6	7	7	6	5	7	7	7	7	4	7	7	6	3	3	1	7	3	7	6	6	7
7	6	7	6	7	7	7	6	7	7	7	7	7	7	7	7	3	3	5	4	7	7	6	7
7	5	7	7	7	6	7	7	7	7	7	7	7	7	7	1	4	2	4	3	7	7	7	7
1	7	7	7	7	7	7	7	7	7	7	7	7	7	7	1	5	1	5	4	7	7	7	7
6	6	6	6	7	7	6	7	7	7	7	7	7	7	7	5	3	7	2	7	7	7	6	7
4	5	3	5	5	5	7	5	6	5	2	6	2	3	2	7	1	1	2	1	2	2	1	2
1	2	2	2	6	6	7	5	6	2	7	5	5	6	6	3	2	1	5	7	2	6	6	2
5	5	5	5	5	5	2	1	7	4	2	2	2	3	3	3	2	6	1	2	5	3	3	2
5	6	5	5	5	6	5	5	6	6	5	5	6	6	5	5	2	4	2	3	6	5	5	6
1	1	4	7	7	7	4	7	7	4	3	6	4	1	7	5	3	2	5	4	7	7	7	7
6	7	7	7	6	6	5	6	7	7	7	6	6	7	6	5	3	3	5	4	4	5	6	6
1	1	4	7	7	7	4	7	7	4	3	6	4	1	7	5	3	2	5	4	7	7	7	7
2	1	6	7	5	7	2	7	6	7	7	6	7	7	2	2	5	1	7	7	1	1	1	1
3	5	5	5	5	5	3	1	5	5	5	1	1	6	4	5	3	6	6	7	6	5	6	6
5	7	5	4	6	6	6	6	6	5	7	6	7	7	3	5	3	4	1	3	6	7	4	4
7	7	7	7	7	7	7	7	7	7	7	7	7	6	7	7	4	1	2	3	7	7	7	6
7	7	6	7	7	6	7	7	7	7	7	7	7	7	5	6	3	3	5	4	4	6	6	6
1	1	2	2	7	2	1	5	6	1	2	6	5	2	1	2	3	2	4	3	2	1	1	4
7	7	7	7	7	6	7	7	7	7	7	7	7	7	7	7	4	1	2	3	7	7	7	7
7	4	7	7	7	7	5	7	7	6	7	7	6	7	7	7	4	2	5	4	7	5	7	4
5	6	6	6	4	4	4	4	7	5	5	3	7	7	6	5	6	5	6	6	4	4	5	3
5	5	4	6	5	4	5	7	6	6	4	5	7	7	5	5	5	5	6	5	5	4	4	4
7	3	3	6	7	4	6	7	6	7	6	5	7	7	3	2	3	3	5	3	7	4	5	6
6	7	7	6	7	7	5	7	7	4	4	6	7	7	7	6	3	3	5	6	7	7	5	6
7	6	7	7	7	7	7	7	6	7	7	7	6	7	7	5	5	6	2	2	7	5	3	5
7	7	7	7	7	7	7	5	7	7	7	7	6	7	7	7	3	4	5	5	7	7	7	7
7	6	7	6	7	5	1	3	7	7	7	6	7	7	6	1	6	6	7	5	7	5	7	5
7	7	7	7	7	7	7	7	7	7	7	7	7	7	7	6	3	4	5	5	7	7	7	7
4	2	4	4	4	6	5	6	4	6	4	4	4	4	5	4	3	4	7	4	6	5	4	4
4	4	4	4	4	4	4	4	4	4	4	4	3	4	4	4	4	4	7	4	4	4	4	4
7	6	6	7	6	6	5	7	7	6	5	6	7	7	7	6	6	6	6	5	7	7	7	7
7	7	7	7	7	7	7	7	7	7	7	6	7	7	7	6	7	7	7	6	7	7	7	6
6	6	6	7	4	6	5	5	6	6	7	6	5	6	6	4	3	1	7	7	6	5	6	3
7	1	2	7	7	1	4	7	7	6	3	7	7	7	4	7	6	2	6	7	4	7	2	3
7	7	7	7	7	7	7	7	7	7	7	7	7	7	7	7	3	5	5	4	7	7	7	7
6	6	5	7	4	6	5	4	5	5	5	6	6	6	7	5	3	1	7	7	6	5	6	6
4	4	4	3	3	4	4	2	3	3	6	2	2	3	3	3	3	2	7	3	1	4	6	4
1	7	7	7	7	6	7	7	7	7	7	6	6	7	7	7	3	2	6	4	7	7	7	1
6	6	5	7	5	5	5	7	5	6	6	5	6	7	7	6	6	5	5	5	6	6	5	6
7	6	7	7	7	7	7	7	7	1	7	7	7	7	7	7	3	1	2	1	7	7	7	7
1	1	1	1	7	3	2	5	4	3	2	5	3	3	3	3	3	3	6	4	5	2	2	3
3	4	3	5	5	4	4	2	5	4	5	4	4	4	4	4	4	3	4	4	4	5	4	4
1	1	1	1	7	7	1	7	1	1	1	7	7	1	1	1	4	5	1	3	1	1	1	1
4	7	7	7	7	7	7	7	7	7	7	7	7	7	7	7	7	6	7	5	7	7	7	7
1	2	6	7	7	3	6	7	7	7	4	4	7	4	7	7	3	1	7	7	7	4	4	7
6	7	7	7	7	7	6	7	7	7	7	7	7	7	7	5	5	3	2	3	7	7	6	5
7	4	7	7	7	7	5	7	7	7	7	5	7	7	7	5	5	1	5	2	7	7	7	7
7	7	6	7	7	7	1	4	7	1	7	4	2	7	7	1	5	3	6	4	7	7	7	7
2	3	4	1	5	1	7	7	7	4	6	1	6	5	4	3	1	1	1	3	4	5	6	4
5	7	7	7	7	7	1	7	7	7	7	7	7	7	1	7	6	1	1	4	7	7	7	7
7	1	7	6	7	5	6	7	7	7	7	7	7	7	7	3	4	1	5	4	7	7	7	7
6	7	5	7	4	6	6	6	7	6	6	5	5	7	6	7	4	2	5	4	5	5	5	7
7	7	7	7	7	6	7	7	7	7	7	7	7	7	7	7	7	7	7	7	7	7	7	7
6	1	1	7	6	5	6	1	7	6	6	5	6	7	5	6	2	6	5	3	7	4	5	7
2	2	4	4	4	2	5	2	2	2	3	2	3	6	6	5	1	3	2	2	1	7	3	2
5	7	6	6	5	6	5	6	7	6	6	5	5	6	6	5	4	2	5	4	5	5	5	6
1	1	7	7	1	1	6	7	7	6	6	4	6	7	4	7	2	5	5	4	7	6	7	7
6	7	7	7	6	3	4	4	7	3	6	4	5	6	6	4	3	1	6	4	7	4	6	6
5	6	7	3	6	6	6	7	7	7	7	7	6	7	7	7	7	7	5	6	3	3	5	5
3	7	6	7	5	7	6	5	6	6	7	2	4	7	6	5	5	3	2	5	7	5	4	5
5	3	5	4	4	4	4	4	4	4	4	5	4	5	5	5	5	6	5	7	6	4	5	5
6	4	7	7	5	6	5	7	7	6	6	7	4	7	7	4	3	2	7	4	7	7	4	4
7	7	6	7	6	6	5	7	7	6	7	7	6	7	7	6	3	4	5	4	7	7	7	6
7	7	7	7	5	7	6	7	7	7	7	7	7	7	6	5	3	3	5	5	7	7	5	6
5	6	7	7	4	6	2	3	6	7	7	4	5	6	3	3	3	6	6	5	6	4	5	6
7	6	7	7	6	7	6	7	7	7	4	6	7	7	7	4	5	4	5	4	7	7	7	1
6	5	4	6	6	7	2	5	6	7	4	6	6	1	5	6	3	1	5	3	5	4	4	6
7	7	7	7	7	7	7	7	7	7	7	7	7	7	7	7	3	2	5	5	7	7	7	7
5	7	5	4	5	7	6	5	6	5	6	6	4	3	5	5	3	1	5	3	6	2	4	6
1	1	4	1	7	1	3	7	1	7	7	4	7	7	7	4	3	1	4	3	7	7	7	4
3	5	3	3	3	3	3	2	3	2	3	3	3	3	3	3	4	5	5	3	2	3	3	3
1	1	1	1	7	1	1	4	4	4	1	3	1	1	1	1	3	4	5	3	4	4	3	3
6	6	6	7	7	7	6	7	7	7	7	7	7	7	7	1	4	1	2	3	7	7	7	7
3	3	4	7	4	7	7	4	4	4	6	1	7	7	4	7	3	1	2	4	4	2	7	6
6	1	2	6	2	2	2	6	6	7	2	6	6	2	6	6	6	6	2	1	2	2	2	2
1	1	1	7	7	1	1	7	7	1	1	7	7	1	1	1	4	1	7	7	1	1	1	1
7	6	5	7	7	4	4	6	5	5	3	3	2	5	5	5	3	3	6	3	5	3	3	4
7	1	1	1	7	7	1	7	7	7	1	1	7	7	7	7	1	7	3	5	1	1	1	1
6	5	7	7	7	5	5	7	7	7	6	6	7	7	3	5	3	3	6	4	7	7	7	7
7	7	7	6	7	5	5	7	7	7	7	6	7	7	5	5	3	3	7	4	7	7	7	7
7	4	4	7	7	7	6	4	7	7	7	7	2	1	5	5	2	3	3	7	7	6	7	7
6	6	5	6	6	5	4	4	4	4	4	4	4	4	4	5	2	1	2	2	3	3	4	4
1	1	1	3	6	1	1	7	7	1	1	6	1	3	2	4	1	6	1	3	2	3	2	1
6	4	5	7	7	7	6	5	7	4	4	4	3	6	7	1	4	5	6	5	7	6	4	5
7	7	7	7	7	7	7	7	7	7	7	7	7	7	7	4	3	4	2	4	7	4	4	4
7	7	7	6	7	7	6	7	7	7	4	6	7	7	6	6	3	3	7	4	6	6	6	6
7	7	7	7	7	6	7	7	7	4	1	4	2	5	7	1	1	3	4	2	5	7	7	2
7	6	2	7	7	2	6	5	7	6	1	4	6	7	4	7	4	2	6	3	5	5	4	4
5	7	6	7	7	7	7	7	7	7	7	7	7	7	2	7	4	2	2	5	7	7	7	7
5	7	7	7	6	6	6	7	7	7	7	7	7	5	6	6	5	2	2	4	3	5	6	5
7	6	7	7	7	4	1	7	7	7	7	7	7	7	7	7	5	3	1	2	7	7	7	7
1	4	6	7	3	5	1	6	7	6	7	5	7	6	6	5	4	5	6	3	5	6	7	5
7	7	7	7	7	7	7	7	7	7	7	7	7	7	7	4	4	2	5	5	1	2	7	7
1	7	7	7	7	7	1	3	7	7	7	5	7	7	7	7	4	4	5	3	7	7	7	7
7	1	7	7	7	5	1	5	7	7	7	7	7	7	7	7	7	3	1	2	7	7	7	7
6	7	7	7	5	7	1	7	7	7	7	7	5	5	6	5	6	7	7	5	5	3	5	6
7	7	7	7	7	7	6	5	6	6	7	6	6	6	7	4	3	3	3	4	5	5	6	7
7	3	7	7	7	5	7	7	5	7	7	6	7	6	4	7	5	5	1	4	4	6	7	7
1	7	7	7	7	7	7	7	7	7	7	7	7	7	7	1	7	7	3	5	7	5	7	7
7	7	6	7	4	5	7	6	7	5	7	7	7	5	4	5	5	3	2	6	3	5	5	6
7	6	6	7	6	7	5	7	7	7	6	3	7	7	6	4	3	3	7	4	6	6	5	5
1	1	5	7	1	6	7	7	7	4	7	7	4	7	7	4	3	1	2	4	7	7	4	7
6	7	7	7	6	6	1	5	7	5	5	1	7	7	7	1	3	4	6	3	7	7	6	7
6	4	7	6	5	6	5	7	7	7	7	6	7	7	6	5	4	4	5	4	7	5	5	7
4	7	7	7	7	4	7	7	7	4	7	4	4	7	6	7	3	5	6	4	7	7	4	4
7	7	7	7	7	7	7	7	7	7	6	7	6	7	6	7	3	2	6	4	5	5	7	7
6	5	7	7	4	6	6	7	7	6	5	1	7	7	2	5	5	2	5	5	7	5	7	5
5	5	6	7	6	6	6	3	7	6	4	7	1	7	6	7	3	3	5	6	7	1	5	4
6	5	6	7	6	6	7	7	7	6	6	4	5	7	6	4	5	3	2	4	7	6	6	6
5	6	7	7	7	7	6	7	7	6	7	7	7	6	5	5	5	1	7	1	7	5	5	6
7	7	7	7	7	7	4	7	7	7	7	7	7	7	7	3	3	4	5	4	7	7	7	7
7	7	7	7	7	7	7	7	7	7	7	7	7	7	7	7	4	2	6	2	7	7	7	7
2	3	7	7	7	3	4	3	5	3	3	5	2	2	3	2	2	1	3	3	2	4	5	2
1	1	1	2	7	1	7	7	1	1	1	7	7	7	7	7	4	7	6	7	7	7	7	7
1	1	1	2	7	1	7	7	1	1	1	7	7	7	7	7	4	7	6	7	7	7	7	7
1	1	1	2	7	1	7	7	1	1	1	7	7	7	7	7	4	7	6	7	7	7	7	7
1	4	5	1	7	4	1	7	7	7	7	1	7	3	1	7	3	5	5	7	1	6	4	3
7	6	7	7	7	7	6	4	7	7	4	2	7	7	7	2	4	2	5	5	7	7	7	7
7	6	6	6	7	6	5	7	7	7	7	7	6	6	7	7	4	1	2	3	7	7	7	6
7	7	5	7	7	7	6	5	7	7	7	6	7	7	5	5	5	3	6	5	7	5	7	6
1	3	1	1	1	1	3	1	7	1	1	7	7	1	1	6	3	4	3	7	1	4	1	1
1	1	6	7	5	4	4	1	4	4	4	4	4	6	4	4	4	3	6	6	5	4	4	3
7	7	7	7	7	7	7	7	7	7	7	7	7	7	7	7	3	1	7	3	7	7	7	7
7	3	1	7	7	7	2	7	7	7	7	7	6	7	6	5	5	2	2	4	7	7	5	4
5	6	6	6	7	3	4	5	2	4	4	3	3	3	3	4	2	3	7	5	5	4	4	4
1	2	3	1	7	1	3	3	2	6	6	1	6	2	2	2	4	1	4	3	5	5	3	3
7	7	7	7	7	6	5	7	7	7	7	7	7	7	7	7	3	6	2	3	7	7	6	7
7	7	7	7	7	7	7	7	7	7	7	7	7	7	7	7	5	3	6	4	7	7	7	7
5	6	5	6	7	6	5	7	7	5	4	7	7	6	5	4	3	1	6	3	4	5	4	6
7	7	7	7	7	7	7	7	7	7	7	7	7	7	7	7	3	3	5	3	7	7	7	7
7	7	6	7	7	5	4	5	7	7	5	4	7	7	6	6	3	4	5	4	6	6	6	7
1	6	6	7	7	5	7	7	7	7	6	7	2	7	3	7	3	3	5	3	7	7	3	7
5	2	5	4	7	3	5	6	7	1	5	7	5	1	1	2	4	2	6	4	5	1	3	1
7	7	7	7	7	7	1	7	7	7	7	7	7	7	7	3	3	3	5	3	7	7	7	7
7	6	7	7	7	7	6	7	7	7	7	4	4	7	7	6	3	5	7	6	7	7	4	7
7	7	7	7	7	7	7	7	7	7	7	7	7	7	7	7	7	1	7	3	7	7	6	7
7	7	7	7	7	7	2	7	7	7	7	5	7	7	7	7	5	3	5	4	7	6	7	7
7	7	7	7	7	7	7	7	7	7	7	5	7	7	6	6	4	3	1	4	7	7	6	7
6	6	6	7	6	6	3	7	7	7	7	2	6	7	6	2	4	7	6	5	6	6	6	6
7	7	7	7	7	7	2	7	7	7	7	7	7	7	7	4	7	5	4	5	7	5	7	6
4	4	1	1	7	4	4	7	7	4	4	7	4	4	1	1	3	4	5	7	1	1	1	4
7	5	7	7	7	7	7	7	7	6	6	3	2	1	1	4	4	1	3	1	7	7	7	7
7	7	7	7	4	7	7	4	7	7	7	4	3	7	2	7	3	5	3	5	3	4	7	7
4	4	4	4	4	4	4	4	4	4	4	4	4	4	4	4	4	4	4	4	4	4	4	4
1	1	1	7	7	7	7	7	7	7	7	7	7	7	7	7	3	4	6	5	7	7	7	7
1	6	6	6	7	6	6	7	7	7	6	7	6	4	4	7	5	4	6	5	6	6	6	6
5	6	7	7	7	7	6	6	7	7	7	5	7	7	6	5	2	1	5	3	5	6	6	5
6	7	7	7	7	7	6	7	7	7	7	7	5	7	7	7	3	2	5	3	7	7	7	7
7	1	7	7	7	7	7	7	7	7	7	7	7	7	7	7	7	7	6	6	7	7	7	7
7	7	7	3	5	4	3	7	7	7	7	4	7	7	4	7	4	6	5	5	7	4	7	7
6	6	7	6	6	5	5	7	7	5	5	3	5	7	6	5	3	1	5	3	5	5	5	4
7	7	4	6	7	6	6	7	7	7	7	7	7	7	6	5	3	2	6	6	7	4	6	6
6	7	7	7	6	7	6	7	7	7	7	6	7	7	7	1	3	2	7	2	7	7	7	1
7	1	7	7	5	6	6	7	7	4	7	2	4	7	7	7	3	1	2	3	6	5	6	6
6	7	7	7	7	7	4	7	7	7	6	7	7	7	7	5	5	3	6	4	7	7	6	6
7	7	7	7	3	7	4	7	7	7	7	3	3	7	7	7	4	2	1	1	7	7	3	7
7	6	6	7	4	7	6	7	7	7	7	4	4	4	5	3	3	4	7	4	5	4	4	4
7	4	7	7	7	7	6	7	6	7	7	5	7	6	6	7	5	2	1	1	7	7	6	6
6	4	6	7	7	5	1	7	7	7	7	7	7	7	5	7	6	3	4	4	6	4	7	7
7	7	6	7	7	6	1	7	7	7	5	7	5	7	7	2	3	2	4	5	6	6	7	5
3	2	3	6	4	6	4	7	7	4	7	4	4	6	7	4	3	2	2	4	6	5	4	6
7	7	7	7	7	7	7	7	7	7	7	7	7	7	7	7	3	4	7	7	7	7	7	7
7	3	6	6	6	5	4	6	7	7	7	6	6	7	3	5	6	1	6	4	6	6	4	6
5	6	4	6	6	6	6	7	7	6	4	5	5	6	5	2	3	1	3	3	6	4	4	4
1	2	6	5	7	3	3	6	6	3	7	1	1	6	1	1	3	2	6	5	3	7	1	4
7	7	2	7	7	7	7	4	7	7	5	7	4	7	5	1	3	3	5	3	7	4	7	7
3	4	1	7	5	3	1	1	1	7	6	4	3	4	4	2	5	2	2	2	4	2	3	2
2	6	6	7	4	6	6	6	7	5	7	5	6	7	7	6	3	7	2	4	6	3	7	6
7	7	6	5	5	5	6	7	7	6	6	3	6	7	6	7	3	2	5	4	6	6	5	6
7	4	5	6	5	6	4	7	7	6	7	6	7	2	5	6	3	4	2	4	7	7	5	6
6	7	6	6	6	6	6	7	7	1	7	6	7	7	7	7	5	5	5	6	7	7	7	7
7	7	6	7	7	6	5	6	6	7	6	6	6	7	6	5	5	3	5	4	7	7	6	6
7	7	4	7	7	4	1	7	7	7	7	7	7	7	7	4	4	1	6	4	7	7	7	7
6	4	6	6	4	5	6	7	6	7	7	5	7	6	2	1	4	3	5	5	6	6	5	7
7	7	5	7	5	6	5	7	7	7	7	6	6	7	6	1	6	1	4	4	6	7	5	7
7	6	7	7	7	7	7	6	7	7	7	7	6	7	7	2	6	2	3	4	7	7	7	7
1	2	4	7	7	4	1	7	7	1	7	1	1	1	7	1	4	7	7	3	6	6	6	6
6	4	7	7	7	7	6	6	7	7	7	7	6	7	7	7	4	1	5	4	7	7	7	7
5	6	7	7	6	6	4	7	6	6	6	6	6	7	6	5	7	7	5	3	4	5	5	5
7	5	7	7	4	6	5	4	7	7	7	4	3	7	6	4	3	5	2	4	3	4	6	6
7	6	6	5	4	5	5	5	7	5	6	5	4	5	6	7	3	2	6	5	5	4	5	6
6	6	5	7	5	7	6	7	7	7	7	1	7	7	4	2	7	4	1	2	5	7	5	4
5	5	7	7	5	7	1	5	7	1	7	7	7	5	7	5	5	5	5	5	5	4	7	7
6	5	7	7	6	4	1	6	6	6	7	6	7	7	7	7	7	7	6	7	7	7	7	6
5	6	6	7	5	4	2	2	6	6	7	4	4	5	5	3	7	2	5	5	5	6	6	5
3	7	6	7	7	6	7	1	7	7	7	7	7	7	6	1	7	5	3	3	6	6	6	6
7	6	6	6	7	7	3	7	7	6	7	7	7	5	7	7	7	7	7	7	7	7	7	7
6	7	7	7	7	7	7	7	7	7	7	7	7	7	7	7	6	4	5	5	7	7	7	7
1	7	7	7	7	7	7	7	7	7	7	7	7	7	7	7	6	7	1	4	7	7	7	7
7	7	7	7	7	7	4	4	1	7	7	7	7	7	7	4	7	7	5	5	2	2	7	7
7	7	7	7	4	6	2	2	7	6	7	1	2	7	7	6	7	5	1	3	2	2	7	6
7	7	6	7	7	7	6	7	7	7	7	7	7	6	6	7	7	7	7	7	5	5	7	6
7	7	7	7	6	4	6	4	6	7	7	6	7	7	5	5	7	7	2	4	5	5	7	7
6	7	5	7	5	5	5	5	6	7	6	7	6	7	7	6	5	2	2	3	6	6	6	6
7	7	7	7	7	7	7	7	6	7	7	7	7	7	6	2	3	3	5	4	6	7	6	7
2	6	4	5	7	4	4	7	7	6	1	7	5	7	5	1	7	3	5	4	6	6	6	4
7	7	7	7	7	7	3	7	7	7	7	7	7	7	7	7	3	2	2	2	7	7	7	7
7	7	7	7	7	7	3	7	7	7	7	7	7	7	7	7	3	2	2	2	7	7	7	7
7	1	7	7	7	6	5	4	7	7	7	7	7	7	7	4	5	7	1	4	6	4	7	7
6	6	2	7	6	6	6	7	7	7	7	7	7	7	7	6	7	6	5	3	7	7	7	7
6	3	7	7	4	4	4	6	7	6	7	5	7	6	3	4	6	6	2	6	4	5	5	5
1	1	6	7	6	2	4	4	1	7	7	6	3	7	7	5	7	7	5	3	7	7	7	6
5	7	4	7	7	6	2	7	7	7	7	7	6	7	7	6	5	2	4	4	3	5	7	7
6	6	7	6	5	4	5	7	7	7	7	6	7	7	6	7	3	2	1	5	5	5	7	7
5	6	7	7	1	3	5	7	1	7	2	2	1	7	7	5	5	3	7	5	5	3	5	5
7	7	6	6	5	6	4	7	7	6	6	7	6	7	6	7	5	5	5	5	6	6	7	6
7	5	7	6	4	6	3	4	5	3	6	4	3	5	5	5	5	3	1	4	5	4	5	5
7	7	7	7	7	7	7	7	7	7	7	7	7	7	7	4	3	1	2	2	7	7	7	7
7	7	6	7	6	7	2	5	7	7	6	5	6	6	6	6	5	4	2	4	5	6	6	7
7	7	7	7	5	7	7	3	7	7	7	5	4	7	7	5	3	7	5	4	4	4	7	7
7	7	6	7	7	7	6	7	7	7	7	6	6	7	6	4	7	7	7	5	7	6	7	5
7	7	7	7	7	7	7	7	7	7	7	7	7	7	7	7	7	4	6	4	7	4	7	7
6	7	5	7	3	4	2	3	7	7	7	4	7	7	6	4	6	3	4	3	5	3	3	5
7	7	6	7	6	7	1	3	6	7	7	6	7	7	7	1	7	7	7	4	4	4	7	7
7	7	5	7	5	7	7	7	6	6	7	7	7	6	6	6	7	4	4	4	5	5	7	7
1	7	7	7	6	6	6	7	7	7	7	7	7	7	7	3	6	5	6	3	7	5	7	6
7	7	7	7	7	7	7	7	7	7	7	7	7	6	6	5	5	7	1	4	6	7	7	7
7	7	7	6	7	7	2	6	7	7	7	7	7	7	7	1	5	4	6	4	7	7	7	6
1	1	1	7	7	7	4	7	7	7	7	7	7	7	7	7	5	5	6	4	7	7	7	4
7	7	5	7	5	7	1	2	7	7	7	7	7	7	7	7	5	2	5	4	6	3	7	7
6	5	2	5	7	7	5	4	3	7	7	6	6	6	5	7	6	7	5	6	5	3	7	7
7	6	6	5	5	5	4	3	4	7	7	3	4	7	7	2	5	6	7	4	5	5	5	6
7	7	7	7	7	7	7	7	7	7	7	7	7	6	6	7	7	7	2	6	7	6	7	7
7	7	7	7	7	7	7	7	1	4	7	7	6	7	7	4	5	4	4	3	7	4	4	6
7	7	7	7	7	7	7	7	7	7	7	7	7	7	7	7	5	6	1	5	7	7	7	7
7	7	7	7	7	7	7	7	7	7	7	7	7	7	7	5	5	2	3	3	7	7	7	7
7	7	6	7	6	7	1	6	7	7	7	7	7	7	7	5	7	7	5	4	5	6	7	7
3	5	3	6	4	7	1	6	6	6	6	6	4	6	3	3	5	4	1	3	5	3	6	5
7	7	7	7	7	7	7	7	7	7	7	7	7	7	4	5	5	4	6	6	7	7	7	7
7	7	6	6	5	5	5	6	7	7	7	4	7	7	6	5	3	3	5	5	4	5	7	7
4	6	7	6	6	6	2	6	6	5	6	6	6	6	7	7	7	7	6	4	6	5	6	6
7	7	6	6	7	5	2	6	7	7	7	6	7	7	5	1	5	6	4	5	4	5	6	7
7	7	7	7	7	7	4	7	7	7	7	7	7	7	7	7	5	5	5	4	7	7	7	7
7	7	7	7	6	5	2	6	7	7	7	7	7	7	6	4	5	5	6	4	5	4	6	7
1	1	1	1	7	7	7	7	7	7	7	7	7	7	7	7	4	1	5	2	7	7	7	7
7	7	7	7	6	6	5	7	7	7	7	7	7	7	6	6	5	5	5	4	5	5	5	6
1	1	1	7	7	6	6	7	7	7	7	7	7	7	7	7	4	1	5	2	7	7	7	6
2	1	6	7	6	6	5	4	7	7	7	6	5	6	7	7	5	7	4	5	4	6	7	6
7	7	6	7	7	7	6	6	7	7	7	6	5	7	6	6	6	1	5	4	7	7	7	6
7	7	5	6	5	6	6	7	7	7	7	4	6	5	6	4	6	4	5	4	6	6	6	6
6	6	5	6	3	4	4	6	6	5	6	4	5	6	6	4	5	4	4	4	4	4	5	6
7	6	5	7	5	5	5	6	7	6	6	7	5	5	5	6	5	7	4	5	5	5	7	5
1	1	7	7	7	7	7	7	7	7	7	7	7	7	7	7	7	2	6	5	7	7	7	7
2	6	3	6	1	4	5	3	2	2	7	4	4	3	2	6	6	5	3	4	1	5	5	3
5	4	3	3	4	5	2	3	6	6	7	6	4	6	6	2	5	7	6	4	5	4	6	5
2	5	5	7	7	4	1	4	1	7	7	4	5	6	4	3	6	2	4	4	3	3	5	5
7	7	7	7	5	5	7	4	7	7	7	7	7	5	3	7	5	7	5	5	7	4	7	3
1	1	3	5	5	6	1	5	6	5	7	6	6	6	7	5	5	7	1	4	4	4	7	5
7	7	4	7	7	7	1	7	7	7	7	7	7	7	7	7	6	7	5	5	7	7	7	7
7	7	7	7	7	7	1	7	7	7	6	7	7	7	7	2	5	7	7	6	7	7	7	7
7	7	7	7	7	1	1	7	7	7	7	7	7	7	7	7	4	4	1	3	7	7	7	7
7	7	7	7	5	7	5	2	6	6	6	4	7	7	6	5	5	2	3	2	6	6	7	6
6	6	3	7	5	6	6	6	7	7	7	6	6	6	6	5	5	4	6	4	3	5	4	5
7	7	7	7	7	7	6	7	7	7	7	6	7	7	7	7	7	7	7	6	7	7	7	7
7	6	6	7	4	7	5	5	7	7	7	6	6	6	6	4	7	6	2	7	6	3	7	7
6	6	5	7	6	6	5	5	7	6	6	5	7	6	5	5	7	7	2	3	6	4	6	5
7	7	7	7	7	7	7	7	7	7	7	4	7	7	7	7	4	2	5	2	7	7	7	7
1	6	6	7	7	5	6	5	7	7	7	7	6	7	7	5	5	2	3	4	7	7	7	6
7	3	6	7	7	6	2	1	5	7	7	4	4	7	5	1	5	2	3	4	7	5	7	5
6	7	6	7	7	6	5	6	7	6	6	5	6	7	6	5	5	5	5	5	6	6	6	6
6	6	7	7	7	6	1	6	6	7	7	6	6	5	6	6	5	5	1	5	5	4	5	5
6	7	7	6	6	6	5	7	7	7	6	6	7	7	6	4	7	6	4	4	6	6	7	6
5	6	5	7	6	5	5	5	5	7	7	4	7	6	6	5	7	4	5	5	5	4	6	5
7	7	7	7	7	6	6	7	7	7	7	6	7	2	1	6	5	6	5	5	2	2	1	1
7	5	7	7	5	3	5	7	7	7	7	5	6	7	6	7	7	6	1	5	5	4	7	7
7	7	7	7	7	7	7	7	7	7	7	7	7	7	7	7	6	6	6	5	7	7	7	7
5	6	7	7	7	5	6	7	7	7	7	7	6	7	5	5	5	4	4	4	4	4	7	6
7	7	7	7	7	6	7	7	7	7	7	5	7	7	6	5	5	5	5	3	6	7	7	6
7	7	7	7	2	7	4	7	7	7	7	5	7	7	7	7	6	6	3	5	4	5	7	7
6	7	7	5	7	5	5	4	7	7	7	6	7	7	5	5	5	7	5	5	6	5	5	7
7	7	7	7	7	7	7	7	7	7	7	7	7	7	7	2	5	3	3	4	6	6	7	7
7	7	7	7	6	4	6	6	7	6	7	7	6	7	6	4	5	7	6	6	6	4	7	7
7	7	7	7	7	7	7	7	7	7	7	7	7	7	7	7	6	6	6	5	7	7	7	7
7	7	7	7	7	7	7	7	7	7	7	7	7	7	7	7	6	6	6	5	7	7	7	7
7	7	7	7	7	7	7	1	7	7	7	7	7	7	7	7	5	4	1	4	2	1	7	7
7	7	4	5	5	7	2	4	1	7	7	7	7	7	7	2	6	7	2	4	7	5	7	7

## Sheet: code
Codes	Items	Scale
Corrupt culture (Ambali, 2008; Darsareh and Bastanipour, 2016; Dincer and Johnstony, 2017; Villoria et al., 2013)
C1	People’s reactions to corruption are weak.	from 1: strongly disagree to 7: strongly agree
C2	Many people break laws; for instance, traffic and municipal laws.	from 1: strongly disagree to 7: strongly agree
C3	Religious deterrence is no longer an effective factor in preventing state officials from practicing administrative corruption.	from 1: strongly disagree to 7: strongly agree
C4	Corrupt people are characterized by greed.	from 1: strongly disagree to 7: strongly agree
Weak organizational culture (Ahmadi et al., 2010; Darsareh and Bastanipour, 2016; Liu, 2016; Schneider and Bose, 2017; Soehari and Budiningsih, 2017)
A1	The culture of public organizations has become corrupt.	from 1: very clean to 7: very corrupt
A2	The failure of public employees to comply with a code of conduct is a cause of administrative corruption.	from 1: strongly disagree to 7: strongly agree
A3	The feeling of dissatisfaction among public employees makes them accept administrative corruption.	from 1: strongly disagree to 7: strongly agree
A4	How satisfied are you with the services of public organizations?	from 1: very satisfied to 7: not at all satisfied
Political instability (Bin-Ismail and Abbas, 2015; Bohn, 2006; Haider et al., 2011; Tebaldi and Mohan, 2010; Yahya and Gomaa, 2016)
P1	Parliament is weak at investigating the problems of administrative corruption.	from 1: very strong to 7: very weak
P2	There is no real political will to fight administrative corruption.	from 1: strongly disagree to 7: strongly agree
P3	Conflict between parties and sectarian groups has weakened the campaign against administrative corruption.	from 1: strongly disagree to 7: strongly agree
P4	The performance of the local and federal governments is acceptable.	from 1: very acceptable to 7: not at all acceptable
Institutional weakness (Bin-Ismail and Abbas, 2015; Costa, 2011; Darsareh and Bastanipour, 2016; Kpundeh, 1994; Lee et al., 2013)
W1	The administrative work of public organizations is characterized by bureaucracy and complexity of procedures.	from 1: very flexible to 7: very bureaucratic
W2	Appointments in public organizations depend more on nepotism than on qualifications.	from 1: strongly disagree to 7: strongly agree
W3	There is no accountability of employees for misuse of state funds.	from 1: strongly disagree to 7: strongly agree
W4	The use of computers and the Internet in the administrative work of state departments reduces administrative corruption.	from 1: strongly disagree to 7: strongly agree
Administrative corruption (Chan and Owusu, 2017; Choi, 2007; Hindriks et al.,1999; Tebaldi and Mohan, 2010; Yahya and Gomaa, 2016; Zhang, 2015)
CO1	Bribery has become one of the manifestations of everyday work in public organizations.	from 1: strongly disagree to 7: strongly agree
CO2	Embezzlement is a widespread phenomenon among public employees.	from 1: strongly disagree to 7: strongly agree
CO3	There is collusion between the government departments and the construction companies executing government projects.	from 1: strongly disagree to 7: strongly agree
CO4	There is a widespread phenomenon of nepotism in the administrative work of public organizations.	from 1: strongly disagree to 7: strongly agree

## Sheet: Social class
Social class
S1: What is your highest educational level? (from 1: less than elementary school certificate to 7: PhD).
S2: What is your monthly household income? (from 1: less than US$400 to 7: more than US$1400).
S3: How big is your house? (from 1: rent a one-room house to 7: own a five-room house or bigger).
S4: If we divide society into seven social strata, to which class do you belong? (from 1: lowest to 7: highest)
